# Supplementary material for: Individual copy number variation and extensive diversity between major MHC-DAB1 allelic lineages in the European bitterling
Source: Immunogenetics. 2022 Jan 11;74(5):497–505. doi: 10.1007/s00251-021-01251-4 (PMC9467946; doi:10.1007/s00251-021-01251-4)
Supplement: Supplementary file 2 — Supplementary file2 (NEX 43 KB) [file 251_2021_1251_MOESM2_ESM.nex]

#NEXUS
[ Title Phylogenetic Analysis]
begin data;
   dimensions ntax=126 nchar=310;
   format missing=? gap=- matchchar=. datatype=DNA;
   matrix

[!Domain=Data property=Coding CodonStart=1;]
AB745676_Tata-DAB3-01            
---GATGGATATTATGAATACACGATGTTTGAATGCGTCTACAGCACCAGTGATTACAGCGATATGGTGTATCTTCAGTCATATTCATTTAATAAAGTTGTGGATGTACAGTTCAACAGCTCTGTGGGGAAGTTTGTGGGCTACACTGAGGAAGGAGTGAAATATGCAGAGAACTTCAACAAAGATCAGGCCTATCTGCAGCAGCAGAAAGCTCAGGTGGACACATACTGCAGACATAATGCTCAGATCCTTGACTCAGCT---GTCCGTGATAAATCAG------------------------------
AB745677_Tata-DAB3-02            
---.........................................................................T........................................................................AC...........C..............................TCA.A...............GC...........T......................TGG.........---................------------------------------
AB745678_Tata-DAB3-03            
---.........................................................................T.........................C..C..................................................................................................G........TC...................T..............TC..........---................------------------------------
AB745679_Tata-DAB3-04            
---........................................................................................................................C.........................AC...........C..............................TCA.A...............GC...........T......................TGG.........---................------------------------------
AB745680_Tata-DAB3-05            
---.........................C...............................................T........................................................................................................................................GC...........T......................TC..........---................------------------------------
AB745681_Tata-DAB3-06            
---.........................C.....................................................TA..G....................................C.........................AC...........C.............................ATCA.A......A.A......GC...........T...................C..GC..........---................------------------------------
AB745682_Tata-DAB3-07            
---........................C......................................................TA..G..........C..............................................................................................ATCA.A...........................---..................C..TC..........---................------------------------------
AB745683_Tata-DAB3-08            
---..................GG...........................................................TA..G..........C..............................................................................................ATCA.A...............................................................---................------------------------------
AB745684_Tata-DAB3-09            
---..................GG...........................................................TA..G..........C..............................................................................................ATCA.A...................................................TGG.........---................------------------------------
AB745685_Tata-DAB3-10            
---..................GG.....................................................T.........................C..C..................................................................................................G........TC..................................TGG.........---................------------------------------
AB745686_Tata-DAB3-11            
---..................GG......................................................T.......................................................................AC...........C..............................TCA.A......G........GC...............................C..GC..........---................------------------------------
AB745687_Tata-DAB3-12            
---..................GAT.....................................................T.......................................................................AC...........C.............................ATCA.A......G........TC...........T...................C..GC..........---................------------------------------
AB745688_Tata-DAB3-13            
---...............G...TT.C.ACG.............................T..........TG...GTTA..A....C..............CT...A...A.A.......A............A.................T....C..........................A.....................T....................T.......T...........C..TC..........---............G...------------------------------
AB745689_Tata-DAB3-14            
---...............G..GTT.C.A.G.............................T..........TG...GTTA..A....C..............CT...A...A.A.......A............A.................T....C...................................ATCA.A....GC.T.......GC...........T.......T...........C..TC..........---............G...------------------------------
AB745690_Tata-DAB3-15            
---...............G..GTT.C.ACG.............................T..........TG...GTTA..A....C..............CT...A...A.A.......A............A.................T....C................................................T....................T.......T..............TC..........---............G...------------------------------
AB745691_Tata-DAB3-16            
---...............G..GTT.C.ACG.............................T..........TG...GTTA..A....C..............CT...A...A.A.......A............A.................T....C..........................A.....................T....................T..................................---............G...------------------------------
Rham-DAB1-01                         
---------------C.T.CTCG.TG.A..A.....A........T..CA.....T......C.......TCA..G.TAACG..ATC..C.......A....T.CA..............A.......AG...A......G........AC.T.....A.GTCG....A.ATTG.GG.....C..CACCAA.CT....A..AGAAT..G....G.......G....T.....A..........A.A..ATA.C.GAA....---A..ACAA.....A...GTACAGCACAGGTTTGTACAGCACAGGTTT
Rham-DAB1-02                         
---------------C.T.CTCG.TG.GC.A.....A........T..CA.....T......C.......TCA..G.TAACG..ATC..C.......A....T.CA..............A.......AG...A......G........AC.T.....A.GTCG....A.ATTG.GG.....C..CACCAA.CT....A..AGAA...G....G.......G....T.....A..........A.A..ATA.C.GAA....---A..ACAA.....A...GTACAGCACAGGTTTGTACAGCACAGGTTT
Rham-DAB1-03                         
---------------C.T.CTCG.TG.A..A.....A........T..CA.....T......C.......TCA..G.TAACG..ATC..C.......A....T.CA..............A.......AG...A......G........AC.T.....A.GTCG....A.ATTG.GG.....C..CACCAA.CT....A..AGAA...G....G.......G....T.....A..........A.A..ATA.C.GAA....---A..ACAA.....A...GTACAGCACAGGTTTGTACAGCACAGGTTT
Rham-DAB1-04                         
---------------T.T.CTCG.TG.GC.A.....A..C.....T..C......T......C.......TCA..G.TAACATGATC..C.......A....T.CA..............A.......AG..........G........AC.T.....ATTTA.....CGA.GACGT...G.C....CCAA.AT.......TCAG...G............TGT..T.....A..........G.A...AGAC.GG.....---A..GC.......A...GTACAGCACAGGCTTGTACAGCACAGGCTT
Rham-DAB1-05                         
---------------T.T.CTCG.TG.AC.A.....A..C.....T..C......T......C.........A..G.TAAC...ATC..C.......A....TTCA..............A.......AG...A......G........AC.T.....AT.TA.....CGA.GA.AT...G.C....CCAA..T.......TCAG...G....A.......TG.........A..........G.A...AGAC.GG.....---A..GC.......A...GTACAGCACAGGCTTGTACAGCACAGGCTT
Rham-DAB1-06                         
---------------T.T.CTCG.TG.AA.A.....A..C.....T..C......T......C.........A..G.TAAC...ATC..C.......A....T.CA..............A.......AG...A......G........AC.T.....AT.TA.....CGA.GA..T...G.C....CCAA.AT.......TCAG...G............TG.........A..........G.AC.ATA.C.GG.....---A..GC.......A...GTACAGCACAGGCTTGTACAGCACAGGCTT
Rham-DAB1-07                         
---------------T.T.CT.TATG..C.A.....A..C.....T..C......T......C.........A..G.TAAC...ATC..C.......A....T.CA..............A.......AG...A......G........AC.T.....ATTTA.....CGA.GA..T...G.C....CCAA.AT.......TCAG...G............G..........A..........G.AC.ATA.C.GG.....---A..GC.......A...GTACAGCACAGGCTTGTACAGCACAGGCTT
Rham-DAB1-08                         
---------------C.T.CTCG.TG.A..A.....A........T..CA.....T......C.......TCA..G.TAACG..ATC..C.......A....T.CA..............A.......AG...A......G........AC.T.....A.GTCG....A.ATTG.GG.....C..CACCAA.CT....A..AGAA...G....G.......G....T.....A..........A.A..ATA.C.GAG....---A..ACAA.....A...GTACAGCACAGGTTTGTACAGCACAGGTTT
Rham-DAB1-09                         
---------------C.T.CTCG.TG.A..A.....A........T..CA.....T......C.......TCA..G.TAACG..ATC..C.......A....T.CA..............A.......AG...A......G........AC.T.....A.GTCG....A.ATTG.GG.....C..CACCAA.CT....A..AGAA...G....GC......G....T.....A..........A.A..ATA.C.GAA....---A..ACAA.....A...GTACAGCACAGGTTTGTACAGCACAGGTTT
Rham-DAB1-10                         
---------------T.T.CT.TATG..C.A.....A..C.....T..C......T......C......CTCA..G.TAAC...ATC..C.......A....T.CA..............A.......AG...A......G........AC.T.....ATTTA.....CGA.GA..T...G.C....CCAA.AT.......TCAG...G............TGT..T.....A..........G.A...AGAC.GG.....---A..GC.......A...GTACAGCACAGGCTTGTACAGCACAGGCTT
Rham-DAB1-11                         
---------------T.T.CTCG.TG.AC.A.....A..C.....T..C......T......C.........A..G.TAACA.GATC..C.......A....TTCA..............A.......AG...A......G........AC.T.....AT.TA.....CGA.GA..T...G.C....CCAA.AT.......TCAG...G............G.G........A..........G.AC.ATA.C.GG.....---A..GC.......A...GTACAGCACAGGCTTGTACAGCACAGGCTT
Rham-DAB1-12                         
---------------T.T.CTCG.TG.A..A.....A..C.....T..C......T......C.........A..G.TAAC...ATC..C.......A....C.CA..............A.......AG...A......G........AC.T.....AT.TA.....CGA.GA.AT...G.C....CCAA.AT.......TCAG...G............TGT..T.....A..........G.A...AGAC.GG.....---A..GC.......A...GTACAGCACAGGCTTGTACAGCACAGGCTT
Rham-DAB1-13                         
---------------C.T.CTCG.TG.A..A.....A........T..CA.....T......C......CTCA..G.TAAC...ATC..C.......A....T.CA..............A.......AG...A......G........AC.T.....A.GTCG....A.ATTG.GG.....C..CACCAA.CT....A..AGAA...G....G.......G....T.....A..........A.A..ATA.C.GAA....---A..ACAA.....A...GTACAGCACAGGTTTGTACAGCACAGGTTT
Rham-DAB1-14                         
---------------T.T.CTCG.TG.GC.A.....A..C.....T..C......T......C.......TCA..G.TAACATGATC..C.......A....T.CA..............A.......AG..........G........AC.T.....ATTTA.....CGA.GACGT...G.C....CCAA..T.......TCAG...G............TGT.GT.....A..........G.A...AGAC.GG.....---A..GC.......A...GTACAGCACAGGCTTGTACAGCACAGGCTT
Rham-DAB1-15                         
---------------T.T.CTCG.TG.AA.A.....A..C.....T..C......T......C.........A..G.TAAC...ATC..C.......A....T.CA..............A.......AG...A......G........AC.T.....AT.TA.....CGA.GA..T...G.C....CCAA..T.......TCAG...G............TG.........A..........G.AC.ATA.C.GG.....---A..GC.......A...GTACAGCACAGGCTTGTACAGCACAGGCTT
Rham-DAB1-16                         
---------------C.T.CTCG.TG.GC.A.....A........T..CA.....T......C.......TCA..G.TAACG..ATC..C.......A....T.CA..............A.......AG...A......G........AC.T.....A.GTCG....A.ATTG.GG.....C..CACCAA.CT....A..AGAA...G....GC......G....T.....A..........A.A..ATA.C.GAA....---A..ACAA.....A...GTACAGCACAGGTTTGTACAGCACAGGTTT
Rham-DAB1-17                         
---------------T.T.CTCG.TG.AC.A.....A..C.....T..C......T......C.........A..G.TAACA.GATC..C.......A....TTCA..............A.......AG...A......G........AC.T.....ATTTA.....CGA.GA..T...G.C....CCAA.AT.......TCAG...G............TG.........A..........G.A...AGAC.GG.....---A..GC.......A...GTACAGCACAGGCTTGTACAGCACAGGCTT
Rham-DAB1-18                         
---------------C.T.CTCG.TG.GC.A.....A........T..CA.....T......C.......TCA..G.TAACG..ATC..C.......A....T.CA..............A.......AG...A......G........AC.T.....A.GTCG....A.ATTG.GGT....C..CACCAA.CT....A..AGAA...G....G.......G....T.....A..........A.A..ATA.C.GAA....---A..ACAA.....A...GTACAGCACAGGTTTGTACAGCACAGGTTT
Rham-DAB1-19                         
---------------T.T.CTCG.TG.AC.A.....A..C.....T..C......T......C.........A..G.TAAC...ATC..C.......A....TTCA..............A.......AG...A......G........AC.T.....AT.TA.....CGA.GA.AT...G.C....CCAA..T.......TCAG...G....A.......TG.........A..........G.A.A.AGAC.GG.....---A..GC.......A...GTACAGCACAGGCTTGTACAGCACAGGCTT
Rham-DAB1-20                         
---------------T.T.CTTG.TG.AC.A.....A..C.....T..C......T......C.........A..G.TAAC...ATC..C.......A....T.CA..............A.......AG...A......G........AC.T.....AT.TA.....CGA.GA..T...G.C....CCAA.AT.......TCAG...G............TG.........A..........G.A.A.AGAC.GG.....---A..GC.......A...GTACAGCACAGGCTTGTACAGCACAGGCTT
Rham-DAB1-21                         
---------------T.T.CTCG.TG.GA.A.....A..C.....T..C......T......C.........A..G.TAAC...ATC..C.......A....TTCA..............A.......AG...A......G........ACTT.....AT.TA.....CGA.GA..T...G.C....CCAA.AT.......TCAG...G............TG.........A..........G.AC.ATA.C.GG.....---A..GC.......A...GTACAGCACAGGCTTGTACAGCACAGGCTT
Rham-DAB1-22                         
---------------T.T.CTCG.TG.AC.A.....A..C.....T..C......T......C.........A..G.TAAC...ATC..C.......A....T.CA..............A.......AG...A......G........AC.T.....AT.TA.....CGA.GA..T...G.C....CCAA.AT.......TCAG...G............TG.........A...G......G.A...AGAC.GG.....---A..GC.......A...GTACAGCACAGGCTTGTACAGCACAGGCTT
Rham-DAB1-23                         
---------------T.T.CTCG.TG.AC.A.....A..C.....T..C......T......C.......TCA..G.TAAC...ATC..C.......A....C.CA..............A.......AG...A......G........AC.T.....AT.TA.....CGA.GA.AT...G.C....CCAA.AT.......TCAG...G............TG.........A...G......G.AC.ATA.C.GG.....---A..GC.......A...GTACAGCACAGGCTTGTACAGCACAGGCTT
Rham-DAB1-24                         
---------------T.T.CTCG.TG.GC.A.....A..C.....T..C......T......C.......TCA..G.TAAC...ATC..C.......A....T.CA..............A.......AG...A......G........AC.T.....AT.TA.....CGA.GA..T...G.C....CCAA.AT.......TCAG...G..G.........TGT.GT.....A..........G.A...AGAC.GG.....---A..GC.......A...GTACAGCACAGGCTTGTACAGCACAGGCTT
Rham-DAB1-25                         
---------------T.T.CTCG.TG.GC.A.....A..C.....T..C......T......C.......TCA..G.TAAC...ATC..C.......A....C.CA..............A.......AG...A......G........AC.T.....AT.TA.....CGA.GA.AT...G.C....CCAA.AT.......TCAG...G............TG.........A..........G.A.A.AGAC.GG.....---A..GC.......A...GTACAGCACAGGCTTGTACAGCACAGGCTT
Rham-DAB1-26                         
---------------T.T.CTTG.TG.AC.A.....A..C.....T..C......T......C.......TCA..G.TAAC...ATC..C.......A....TTCA..............A.......AG...A......G........ACTT.....AT.TA.....CGA.GA..T...G.C....CCAA.AT.......TCAGC..G............TGT..T.....A..........G.A...AGAC.GG.....---A..GC.......A...GTACAGCACAGGCTTGTACAGCACAGGCTT
Rham-DAB1-27                         
---------------T.T.CTCG.TG.GA.A.....A..C.....T..C......T......C.........A..G.TAAC...ATC..C.......A....T.CA..............A.......AG...A......G........AC.T.....AT.TA.....CGA.GA..T...G.C....CCAA..T.......TCAG...G............TG.........A..........G.AC.ATA.C.GG.....---A..GC.......A...GTACAGCACAGGCTTGTACAGCACAGGCTT
Rham-DAB1-28                         
---------------T.T.CTCG.TG.AC.A.....A..C.....T..C......T......C.........A..G.TAACA.GATC..C.......A....TTC...............A.......AG..........G........AC.T.....ATTTA.....CGA.GA..T...G.C....CCAA.AT.......TCAG...G............TG.........A..........G.A...AGAC.GG.....---A..GC.......A...GTACAGCACAGGCTTGTACAGCACAGGCTT
Rham-DAB1-29                         
---------------T.T.CTCG.TG.GA.A.....A..C.....T..C......T......C.........A..G.TAAC...ATC..C.......A....T.CA..............A.......AG...A......G........AC.T.....AT.TA.....CGA.GA..T...G.C....CCAA.AT.......TCAG...G............TG.........A..........G.A...AGAC.GG.....---A..GC.......A...GTACAGCACAGGCTTGTACAGCACAGGCTT
Rham-DAB1-30                         
---------------T.T.CT.TATG..C.A.....A..C.....T..C......T......C.........A..G.TAAC...ATC..C.......A....T.CA..............A.......AG...A......G........AC.T.....ATTTA.....CGA.GA..T...G.C....CCAA.AT.......TCAG...G............TGT..T.....A..........G.AC.ATA.C.GG.....---A..GC.......A...GTACAGCACAGGCTTGTACAGCACAGGCTT
Rham-DAB1-31                         
---------------A...CTCG.TG.AC.A.....A..C.....T..C......T......C.........A..G.TAAC...ATC..C.......A....TTCA..............A.......AG...A......G........ACTT.....AT.TA.....CGA.GA.AT...G.C....CCAA.AT.......TCAG...G............TG.........A...G......G.A.A.AGAC.GG.....---A..GC.......A...GTACAGCACAGGCTTGTACAGCACAGGCTT
Rham-DAB1-32                         
---------------A.T.CTCG.TG.A..A.....A..C.....T..C......T......C.......TCA..G.TAAC...ATC..C.......A....T.CA..............A.......AG...A......G........AC.T.....AT.TA.....CGA.GA..T...G.C....CCAA.AT.......TCAG...G............TGT.---....A..........G.A...AGAC.GG.....---A..GC.......A...GTACAGCACAGGCTTGTACAGCACAGGCTT
Rham-DAB1-33                         
---------------A.T.CTCG.TG.A..A.....A..C.....T..C......T......C......CTCA..G.TAAC...ATC..C.......A....T.CA..............A.......AG...A......G........AC.T.....AT.TA.....CGA.GA..T...G.C....CCAA..T.......TCAG...G....GC......G..........A..........G.AC.ATA.C.GG.....---A..GC.......A...GTACAGCACAGGCTTGTACAGCACAGGCTT
Rham-DAB1-34                         
---------------C.T.CTCG.TG.AC.A.....A..C.....T..C......T......C.......TCA..G.TAACACGATC..C.......A....T.CA..............A.......AG..........G........AC.T.....ATTTA.....CGA.GA..T...G.C....CCAA.AT.......TCAG...G............TG.........A..........G.A...AGAC.GG.....---A..GC.......A...GTACAGCACAGGCTTGTACAGCACAGGCTT
Rham-DAB1-35                         
---------------C.T.CTCG.TG.A..A.....A........T..CA.....T......C.........A..T.TAACG..ATC..C.......A....T.CA..............A.......AG...A......G........AC.T.....A.GTCG....A.ATTG.GG.....C..CACCAA.CT....A..AGAA...G....GC......G....T.....A..........A.A..ATA.C.GAA....---A..ACAA.....A...GTACAGCACAGGTTTGTACAGCACAGGTTT
Rham-DAB1-36                         
---------------C.T.CTTG.TG.A..A.....A........T..CA.....T......C.........A..G.TAACG..ATC..C.......A....T.CA..............A.......AG...A......G........AC.T.....A.GTCG....A.ATTG.GG.....C..CACCAA.CT....A..AGAA...G....GC......G....T.....A..........A.A..ATA.C.GAA....---A..ACAA.....A...GTACAGCACAGGTTTGTACAGCACAGGTTT
GU080071_Rhoc-DAB1-01           
GCTC.......C..CA.T.CTCG.TG.AA.A.....A..C.....T..C......T......C.......TCA..G.TAAC...ATC..C.......A.....T................A.......AG..........G........ACTT.....A.GTAG....CG...T.GG....GCA...CCAG.C.A......TCAG...G............G....T.....A..........G.A...AGAC.GG.....---A..GC.......A..-------------------------------
GU080072_Rhoc-DAB1-02           
GCTC.......C..CA.T.CTCG.TG.AA.A.....A..C.....T..C.G....T......C.......TCA..G.TAAC...ATC..C.......A....TGG...............A.......AG...A......G.........TTT.....AT.TA.....CG...T.GG.....C....CCAA.AT.........AG...G....G.......G.G..T.....A..........G.A....G.C.GG.....---A..GC.......A..-------------------------------
GU080073_Rhoc-DAB1-03           
GCTA.......C..CTGG.CTCG.TG.AA.A.....A........T..C......T......C........CA..G.TAAC...ATC..C.......A....T.CA..............A.......AG...A......G........AC.T.....A.GTCG....A.ATTT.GG.....C..CACCAA..T.........AG...G....GGA.....G..........A..........A.A..A.G.C.GAG.T..---A..ACAA.....A..-------------------------------
GU080074_Rhoc-DAB1-04           
GCTC.......C..CTGG.CTCA.TG.ACGA.....A..C.....T..C......T......C........CA..G.TAAC...ATC..C.......A....TTCA..............A.......AG...A......G........ACTT.....ATTTA.....CGA.GA..T.....C....CCAA.CT.........AG...G....G.......G..........A..........G.A...AGAC.GG....G---A..GC.......A..-------------------------------
GU080075_Rhoc-DAB1-05           
GCTC.......C..CTGG.CTCG.TG.GC.......A..C.....G..C.G....T......C......CTCA..G.TAAC...ATC..C.......A....T.CA..............A.......AG...A......G........AC.T.....ATTTA.....CGA.GA..T.....C....CCAA.CT.........AAT..G............G....T.....A..........G.A...AGAC.GG....G---A..GC.......A..-------------------------------
GU080076_Rhoc-DAB1-06           
GCTC.......C..CTTT.CTGG.TG.AAAA.....A..C.....T..C.G....T......C.......TCA..G.AAAC...ATC..C.......A....TTCC.............TA.......AG..........G........ACTT.....AT.TA.....CG...T.GG.....C....CCAA.AT.........AA...G....G.......T.G........A..........G.A...AGAC.GG....G---A..GC.......A..-------------------------------
GU080077_Rhoc-DAB1-07           
GCTC.......C..CT.T.CTCG.TG.AA.A.....A..C.....T..C......T......C.........A..G.TAAC...ATC..C.......A....T.CA..............A.......AG...A......G........AC.T.....AT.TA.....CGA.GA..T...G.C....CCAA..T.......TCAG...G............TG.........A..........G.AC.ATA.C.GG.....---A..GC.......A..-------------------------------
GU080078_Rhoc-DAB1-08           
GCTA.......C..CT.T.CTCG.TG.GC.A.....A..C.....T..C......T......C.......TCA..G.TAACATGATC..C.......A....T.CA..............A.......AG..........G........AC.T.....ATTTA.....CGA.GACGT...G.C....CCAA.AT.......TCAG...G............TGT.GT.....A..........G.A...AGAC.GG.....---A..GC.......A..-------------------------------
GU080079_Rhoc-DAB1-09           
GCTC.......C..CA.T.CTGT.TG.AG.A.....A..C.....T..C......T......C........CA..G.TAAC...ATC..C.......A.....T................A.......AG...A......G........ACTT.....A.GTAG....CG...T.GG.....C....CCAA.CT.......TCAG...G............G..........A..........G.A..GTA.C.GG.....---A..GC.......A..-------------------------------
GU080080_Rhoc-DAB1-10           
GCTC.......C..CA.T.CTCG.TG.AA.......A..C.....T..CA.....TA.....C.......TCA..G.TAAC....TC..C.......A.A...TCA....C.........A.......AGT..A......G.........CTT.....AT.TA.....CG...T.GG.....CA....T.A.C.A........AG...G....A.......GGG.C.........G.......G.AC.ATA.C.GG.....---.C.AC.......A..-------------------------------
GU080081_Rhoc-DAB1-11           
GCTC.......C..CTGT.CTCG.TG.AA.A.....A..C.....T..C......T......C.......TCA..G.TAAC...ATC..C......TA....TGG...............A.......AG...A......G........ATTT.....ATTTA.....CGA.GA.GG.....C....CCAA.AT.........AG...G....G.......G.G..T.....A..........G.A....G.C.GG..T.G---A..GC.......A..-------------------------------
GU080082_Rhoc-DAB1-12           
GCTC.......C..CA.T.CTCG.TG.AA.......A..C.....T..C.G....T...T..C.......TCA..G.TAAC...ATC..C.......A....TGCA..............A.......AG...A......G.........TTT.....AT.TA.....CG...T.GG.....C....CCAA.CTC........AG...G............G....T.....A..........G.AC..TA.C.GG....G---A..GC...G...A..-------------------------------
GU080083_Rhoc-DAB1-13           
GCTC.......C..CTGG.CTCG.TG.AA.A.....A........T..C.G....T...T..C........CA..G.TAAC...GTC..C.......A....T.CA..............A.......AG...A......G........AC.T.....A.TGA.....CG..GA..T.....C....CCAA.CT.........AG...G....G.T.....G.G........A..........G.AC.A...C.GG..T..---A..AC.......A..-------------------------------
GU080084_Rhoc-DAB1-14           
GCTC.......C..CTGG.CTCG.TG.GC.......A........T..C.G....T...T..C........CA..G.TAAC...ATC..C.......A....TTCA..............A.......AG...A......G........AC.T.....A.TGA.....CG..GA..T.....C....CCAA.CT.........AG...G....G.T.....GGG........A.......T..G.AC.A...C.GG..T..---A..AC.......A..-------------------------------
GU080085_Rhoc-DAB1-15           
GCTC.......C..CT.T.CTCG.TG.AA.A.....A..C....T...C......T......C........CA..G.TAAC...ATC..C.......A....TTCA..............A.......AG...A......G........ACTT.....ATTTA.....CGA.GA..T.....C....CCAA.CT.........AG...G....G.......G..........A..........G.A...AGAC.GG....G---A..GC.......A..-------------------------------
GU080086_Rhoc-DAB1-16           
GCTC.......C..CT.T.CTCG.TG.GA.A.....A..C.....T..C..C...T......C.........A..G.TAAC...ATC..C.......A..A.TTCA.........G....A.......AG...A......G........ACTT.....ATTTA.....CGA.GA..T....GC....CCAA.CT.......TCAG...G............G..........A..........G.A...AGAC.GG.....---A..GC.......A..-------------------------------
GU080087_Rhoc-DAB1-17           
GCTC.......C..CTGG.CTCG.TG.AC.......A........T..C.G....T...T..C........CA..G.TAACA.AATC..C.......A....TTCA..............A.......AG...A......G........ACTT.....ATTTA.....CG...T.GG.....C...ACCAA.CTC........AG...G............G..........A..........G.AC.A.G.C.GAG.T..---A..GC.......A..-------------------------------
HQ595074_Sqce-DAB1*01           
GCTA.......C..CT.T.CTCG.TG.GC.A.....A..C.....T..CA....CT...T..C.......TCG..G.TAAC...ATC..C.......A....T.C...............A........G...A......G........AC.T.....AT.TA.....A.A..T.GG.....CAT..CT.G.C.A........AG...G....G.......G.G........A..........G.A...AGAC.GA.....---A..GC..........-------------------------------
HQ595075_Sqce-DAB1*03           
GCTA.......C..CTGG.CTCG.TG..C.A.....A...GG...T..CA....CT...T..C........CA..G.TAAC...ATC..C.......A......CA.......................G...A......G........ACTT.....AC.TA.....CGA....GG.....C....CC.G.C.A......ACAG...G....G..C....G.GGGT.....A........A.G.AT.TTA.C.GA.....---A..GC..........-------------------------------
HQ595076_Sqce-DAB1*04           
GCTA.......C..CT.T.CTCG.TG.A..A.....A.G.GG...T..CA....CT...T..CGCT....TCA..G.TAAC...ATC..C.......A....C.CA..............A........G...A......G........AC.T.....AT.TA.....CGA....GG....GC....CCAA.AT.........AG...G....G.......G.G........A..........G.A..AGA.C.GAGCA..---A..AC..G.......-------------------------------
HQ595077_Sqce-DAB1*05           
GCTA.......C..CTTT.CTCG.TG.AC.A.....A..C.....T..CA....CT...T..C........CA..G.TAAC...ATC..C.......AC...TTCA......A.......A........C..........G........ACTT.....AC.TA.......ATTA.GG..........CCAA.CT.........AG...G..G.........GGG........A..........G.A...AGAC.GA.....---A..GC.......A..-------------------------------
HQ595078_Sqce-DAB1*06           
GCTA.......C.TCT.T.CTCG.TG.GC.A.....A..C.....T..C......T...T..C.......TCA..G.TAAC...ATC..C.......A....T.CA..............A........G...A......G........ACTT.....AC.TA.......ATTA.GG..........CCAA.C.G........AG...G....G.......G.G........A..........G.AC.ATA.C.G......---A..GC..........-------------------------------
HQ595119_Sqce-DAB3*01           
GCT........................AG..............................T................GT....GG....................AC.G............A...................GAT.........T.......GGC.G......T....................AC.......GG..T....................T....................A.TC..........---............G..-------------------------------
HQ595120_Sqce-DAB3*02           
GCT...................T....GA.......A.T....................T..........TA...A......TA..C..C......................A.......A...................G....................G..............................AT.......GG..T.......TT..........GT..............T....C..GAA.........---............G..-------------------------------
HQ595121_Sqce-DAB3*03           
GCT...................T....GA.......A.T....................T..........TA...A......TA..C..C......................A.......A...................G....................G..............................AT.......GG..T.......TT..........GT..............T....C..GA..........---............G..-------------------------------
HQ595122_Sqce-DAB3*04           
GCT..................GG....CAG.....T.............T.........T...............G..........C..C.......A....TT.C..............A............A......G.TA......TT........TGA.........GG..G..........C....AT..........AGT...................T........C..........C..TC..........---............G..-------------------------------
HQ595123_Sqce-DAB3*05           
GCT.........................C..............................T...............G..........C..C..............................A...................G....................GC............GG...............AT.........TAGT......GC...........T........C..T..T....C..GA.......T..---....T.......G..-------------------------------
MG989278_Rhsi-DAB1-01_01        
---CTGATGCTG.C.TGG.CT.T.TG..C.A.....A..C.....T..C.G....T......C.......TCA..G.TAAC...ATC..C.......A....TTCA......C.......A.......AG...A......G........AC.T.....AT.TA.....CG...T.GG.....C....CCAA.AT.........AG...G....G.......G.G........A.T........G.A...AGAC.GG.....---A..GCC......A..-------------------------------
MG989294_Rhsi-DAB1-02_01        
---CTGATGCTG.C.TGG.CT.T.TG..C.A.....A..C.....T..C.G....T......C.......TCA..G.TAAC...ATC..C.......A..C.TTCA..............A.......AG...A......G........AC.T.....AT.TA.....CG...T.GG....GC....CCAA.AT.........AG...G....G..T....G.G........A.T........G.AC..TA.C.GG.....---A..GC.......A..-------------------------------
MG989302_Rhsi-DAB1-03_01        
---CTGATGCTG...T.T.CTGG.TG..G.AG....A..C.....T..C.....CT...T..C.......TCA..TTTAATA.AGTC..C..C....A....TTC.C.............A....A...G..........G.......CAC.T.....AT.TA.......ATTA.GG..........CCAA.AT....GCA..ATG..G..G.G..AA.....G.GT.....AT.........G.A...AGAC.G......---A..GC.......AA.-------------------------------
MG989320_Rhsi-DAB1-04_01        
---CTGATGCTG.C.A.T.CTGT.TG..C.A.....A..C.....T..C.G....T......C.......TCA..G.TAAC...GTC..C.......A....T.CA..............A.......AG...A......G........ACTT.....A.GTA.....CG...T.GG.....C....CCAA.AT.........AG...G............G..........A..C.......G.A..AGA.T..AGCT..AATC.TAT..G....G..-------------------------------
MG989322_Rhsi-DAB1-05_01        
---CTGATGCTG.C.A.T.CTCG.TG.AA.A.....A..C.....T..C.G....T......C.......TCA..G.TAAC...ATC..C.......A.....T............T...A.......AG..........G........ACTT.....A.GTAG....CG...T.GG....GC....CCAA.CG.........AG...G....G..T....GGG........A..........G.A...AGAC.GG..T..---A..AC.......A..-------------------------------
MG989341_Rhsi-DAB1-06_01        
---CTGATGCTG.C.T.T.CTCG.TG.GC.A.....A..C.....T..C.G....T......C.......T.A..G.TAAC...GTC..C.......A....TTCA....C.........A.......AG......C...G........ACTT.....AT.TA.....CG...T.GG....GC....CCAA..T.......TCAG...G....G.......G.G........A..........G.AC..TA.C.GG.....---A..GC.......A..-------------------------------
MG989353_Rhsi-DAB1-07_01        
---CTGATGCTG.C.TTT.CTCG.TG.AC.A.....A..C.....T..C.G....T......C........CA..G.TAAC...ATC..C.......A....TTCA..............A.......AG..........G........ACTT.....AT.TA.....CG...T.GG....GC....CCAA.CG.......G.AG...GC...AGA.....G..........A..........G.A...TA.C.GG.....---A..GC.......A..-------------------------------
MG989362_Rhsi-DAB1-08_01        
---CTGATGCTG.C.TGG.CT.T.TG..C.A.....A..C.....T..C.G....T......C.......TCA..G.TAAC...ATC..C.......A....TTCA..............A.......AG...A......G........ACTT.....AT.TA.....CGA.GAA.G.....C....CCAA.CG.........AG...G....G.......G.G........A..........G.A...TA.C.GG.....---A..GC.......A..-------------------------------
MG989370_Rhsi-DAB1-09_01        
---CTGATGCTG.C.A.T.CTGT.TG..C.A.....A..C.....T..C.G....T......C.......TGA..G.TAAC...GTC..C.......A.....T................AT......AG...A......G........ACTT.....A.GTAG....CG...T.GG....GC....CCAA.AT.........AG...G....G.......G.G..T.....A..........G.A..ATA.C.GG.....---A..GC.......A..-------------------------------
MG989373_Rhsi-DAB1-10_01        
---CTGATGCTG.C.AGG.CTCG.TG.GC.A.....A..C.....T..C.G....T......C........CA..G.TAAC...ATC..C.......A....T.CA..............A.......AG..........G........AC.T.....AT.TA.....A.ATTACGG...G.CA...CCAA.AT.......GGAG...G....G.T.....G.G........A..........A.A.A.AGAC.GG.....---A..GCA...G..A..-------------------------------
MG989376_Rhsi-DAB1-11_01        
---CTGATGCTG.C.TTT.CTCG.TG.ACGA.....A........T..CA.....TA.....C.......TCA..G.CAAC....TC..C.......A.A..TTCA....C.........A.......AGT..A......G........ATTT.....ATGTA.....CG...T.GG.....C.....T.A..T.......GGAG...G.....T......G.G...................TTAC.ATA.C.GG.....---...AC.......A..-------------------------------
MG989379_Rhsi-DAB1-13_01        
---CTGATGCTG.CGT.T.CTCG.TG.AA.A.....A..C.....T..C.G....T......C.......TCA..G.TAAC...ATC..C............C.CA..............A.......AG..........G........AC.T.....AT.TA.....CG...T.GG.....C....CCAA.AT.......TCAG...G....G.T.....G.G.GT.....A..........G.A..GTA.C.GG.....---A..GC.......A..-------------------------------
MG989380_Rhsi-DAB1-14_01        
---CTGATGCTG.C.A.T.CTGT.TG..C.A.....A..C.....T..C.G....T......C.......TGA..G.TAAC...GTC..C.......A.....T................A.......AG...A......G........ACTT.....A.GTAG....CG...T.GG....GC....CCAA.AT.........AG...G....G.......G.G..T.....A..........G.A..ATA.C.GG.....---A..GC.....G.A..-------------------------------
MG989381_Rhsi-DAB1-15_01        
---CTGATGCTG.C.TTT.CTCG.TG.GC.A.....A..C.....T..C.G....T......C.......TCA..G.TAAC...GTC..C.......A....TTCA......................AG..........G........ACTT.....AT.TA.....CG...T.GG.....C....CCAA.C........TCAG...G.....T......G....T.....A..........G.A...TA.C.GG.....---A..GC.......A..-------------------------------
MG989382_Rhsi-DAB3-01_01_01     
---CTGATGCTG.C.C.....GAC..AGC.......T.....................................A.GT....T......C..............................A..T.........G...............AC...........C...................T..C.C....GTCT........AT.......G............T......................TGG...A.....---..T.........G..-------------------------------
MG989402_Rhsi-DAB3-02_01_01     
---CTGATGCTG.CGC.....GAC..AGC.......T.....................................A.GT....T......C..............................A............G...............AC...........C.............................ATCA........TTA...T..G.........G..T.........C........T.A..A..........---..T.........G..-------------------------------
MG989405_Rhsi-DAB3-03_01_01     
---CTGATGCTG.CG......GAC.CAGC.......T......................T...............T.T....TA.......................................C.........G...............AC...........C....................A.C.CA...GTCA.........T....................T......................TA....A.....---...............-------------------------------
MG989413_Rhsi-DAB3-04_01        
---CTGATGCTG.C.......GAC..AGC.......T.......................................GT..........................................A...................G...................TG......A......GG.....C..C.C....GTCT........A.C......G.........G..T...................C..T.........A.---............G..-------------------------------
MG989417_Rhsi-DAB3-05_01        
---CTGATGCTG.C.......GAC..A.C.......T........................................T...........C...........................................A..........................TG......A......GG.....CA.C.C....GTCA........G........AT...........T.......A..............TC..........---............G..-------------------------------
MG989420_Rhsi-DAB3-06_01        
---CTGATGCTG.C.......CA....AG..............................T...............ATT....T........................................C.........G.........................................GG.....CA.C.C.T..GTCT........AT.......G.......AT..---...................A.A.......C...---A...T.......G..-------------------------------
MG989423_Rhsi-DAB3-07_01        
---CTGATGCTG.CGC.....GAC..AGC.......T.....................................A.GT....T......C..............................A..T.........G...............ACTT.....A.GTAG....CG...T.GG....GC....CCAA.CG.........AG...G....G..T....G.G........A..........G.A...AGAC.GG..T..---A..GC.......A..-------------------------------
MT943022_Rhps-DAB3-03_08        
---------------------------GC.......T.......................................GT........G..............................................A...............AC...........C...................CA.C.C.....TCT........G........G.........G..T..........-------------------------------------------------------------------------
MT943023_Rhps-DAB3-01_01_01     
---------------------------GC.......T.......................................GT....T...G..............................................G...............AC...........C............GG.....C..C.C....GTCA......G.TTT......G.T.......G..T..........-------------------------------------------------------------------------
MT943024_Rhps-DAB3-02_28        
---------------------------GGA......T.......................................GT....T...G.........................................................................TG......A......GG.....C..C.C.....TCA.........T.......G.......A....T..........-------------------------------------------------------------------------
MT943025_Rhps-DAB3-04_01        
---------------------------.C.......T.................................T......T........G..............................................A...............AC...........C...................CA.C.C....GTCT........G........G.........G..T..........-------------------------------------------------------------------------
MT943026_Rhps-DAB3-05_01        
---------------------------GC.......T.......................................GT........G..............................................GG..............AC...........C............GG.....C..C.C....GTCA........G.T......G.........G..T..........-------------------------------------------------------------------------
MT943027_Rhps-DAB1-01_01_01     
---------------------------GC.A.....A..C.....T..C.G....T......C.......TCA..G.TAAC...ATC..C.......A....TTCA..............A.......AG...A......G........ACTT.....ATTTA.C...CG...T.GG.....C....CCAA.CG.......TCAG...G............G..........A....-------------------------------------------------------------------------
MT943028_Rhps-DAB1-02_02_03     
---------------------------GC.A.....A..C.....T..C.G....T......C.......TCA..G.TAACA.GATC..C.......A....TTCA..............A.......AG...A......G........ACTT.....ATTTA.C...CG...T.GG.....C....CCAA.CG.......TCAG...G....G.......G.G..T.....A....-------------------------------------------------------------------------
MT943029_Rhps-DAB1-02_08        
---------------------------AC.A.....A..C.....T..C.G....T......C........CA..G.TAACA.GATC..C.......A....CTCA..............A.......AG..........G........ACTT.....ATTTA.C...CG...T.GG.....C....CCAA.AT.......TCAG...G....G.......G.G........A....-------------------------------------------------------------------------
MT943030_Rhps-DAB1-03_03        
---------------------------AC.A.....A..C.....T..C.G....T......C........CA..G.TAAC...ATC..C.......A....TTCA..............A.......AG...A......G........AC.T.....ATTTA.....CG...T.AT.....C....CCAA.AT.......TCAG...G............G..........A....-------------------------------------------------------------------------
MT943031_Rhps-DAB1-03_13        
---------------------------AA.A.....A..C.....T..C.G....T......C........CA..G.TAAC...ATC..C.......A....TTCA..............A.......AG...A......G........AC.T.....ATTTA.....CG...T.AT.....C....CCAA.AT.......TCAG...G............G.G........A....-------------------------------------------------------------------------
MT943032_Rhps-DAB1-04_01        
---------------------------AA.A.....A..C.....T..C.G....T......C.......TCA..G.TAAC...ATC..C.......A.....T............T...A.......AG..........G........ACTT.....A.GTAG....CG...T.GG....GC....CCAA.CG.........AG...G....G..T....G.G........A....-------------------------------------------------------------------------
MT943033_Rhps-DAB1-04_02        
---------------------------GC...G...A..C.....T..C.G....T...T..C.......TCA..G.TAAC...GTC..C.......A....TTCA..............A.......AG..........G........ACTT.....A.GTA.....CG...T.GG....GC....CCAA.CG.........AG...G.....T......G..........A....-------------------------------------------------------------------------
MT943034_Rhps-DAB1-05_01        
---------------------------AA.A.....A..C.....T..CA....AT...T..C.......TCA..G.TAAC...ATC..C.......A.....T................A........G..........G........ACTT.....A.GCAG....CGAGCA.GG.....CA...CC.G.ATA........AG...G....G.T.....G.G.GT.....A....-------------------------------------------------------------------------
MT943035_Rhps-DAB1-06_01        
---------------------------GC.A.....A..C.....T..CA.....T...T..C.......TCA..G.TAAC...AT...C.......A....TTCA..............A........G..........G......A.AC.T.....AT.TA.....C.AC.AAGG.....CA...CC.G.ATA......TCAG...G....G.......G.G........A....-------------------------------------------------------------------------
MT943036_Rhps-DAB1-06_02        
---------------------------GC.A.....A..C.....T..CA.....T...T..C.......TCA..G.TAAC...AT...C.......A....TTCA..............A........G..........G......A.AC.T.....ATGTA.....C.AC.AAGG.....CA...CC.G.ATA......TCAG...G....G.......G.G........A....-------------------------------------------------------------------------
MT943037_Rhps-DAB1-07_01_01     
---------------------------AA.A.....A..C.....T..CA.....T...T..C.......TCA..G.TAAC...ATC..C.......A....C.CA..............A........G...A......G........AC.T.....AC.TA.....C.AC.A.GG.....CA...CC.G.C.A......TCAG...G....G.......G.G........A....-------------------------------------------------------------------------
MT943038_Rhps-DAB1-07_01_02     
---------------------------AA.A.....A..C.....T..CA.....T...T..C.......TCA.CG.TAAC...ATC..C.......A....C.CA..............A........G...A......G........AC.T.....AC.TA.....C.AC.A.GG.....CA...CC.G.C.A......TCAG...G....G.......G.G........A....-------------------------------------------------------------------------
MT943039_Rhps-DAB1-07_02        
---------------------------AA.A.....A..C.....T..CA.....T...T..C.......TCA.CG.TAAC...ATC..C.......A....C.CA..............A........G...A.....TG........AC.T.....AC.TA.....C.AC.A.GG.....CA...CC.G.C.A......TCAG...G....G.......G.G........A....-------------------------------------------------------------------------
MT943040_Rhps-DAB1-07_03        
---------------------------AA.A.....A..C.....T..CA.....T...T..C.......TCA..G.TAAC...ATC..C.......A....C.CA..............A........G...A......G........AC.T.....AC.TA.....C.AC.A.GG.....CA...CC.G.C.A......TCAG...G....G.......G.G.C......A....-------------------------------------------------------------------------
MT943041_Rhps-DAB1-08_01        
---------------------------GC.A.....A..C.....T..CA..G..T...T..C........CA..G.TAAC...ATC..C.......A....CTCC..............A........G...A......G........ACTT.....AC.TA.....C.ATTA..T.....CA...CC.G.C.A......TCAG...G.......A.A..G.GC.T.....A....-------------------------------------------------------------------------
MT943042_Rhps-DAB1-09_01        
---------------------------AA.A.....A..C.....T..CA.....T...T..C.......TCA..G.TAAC...ATC..C.......A....T.CA..............A........G...A......G........AC.T.....AT.TA.....C.ATTA..T.....CA...CC.G.C.A......TCAG...G....A.T.....G.G........A....-------------------------------------------------------------------------
MT943043_Rhps-DAB1-09_02        
----------------------------A.A.....A..C.....T..CA.....T...T..C.......TCA..G.TAAC...ATC..C.......A....T.CA..............A........G...A......G........AC.T.....AT.TA.....C.ATTA..T.....CA...CCAG.C.A......TCAG...G....A.T.....G.G........A....-------------------------------------------------------------------------
MT943044_Rhps-DAB1-09_03_01     
---------------------------AC.A.....A..C.....T..CA.....T...T..C........CA..G.TAAC...ATC..C.......A....T.CA..............A........G..........G........AC.T.....AT.TA.....C.ATTA..T.....CA...CC.G.C.A......TCAG...G....A.T.....G.G........A....-------------------------------------------------------------------------
MT943045_Rhps-DAB1-09_03_02     
---------------------------AC.A.....A..C.....T..CA.....T...T..C........CA..G.TAAC...ATC..C.......A....T.CA..............A........G..........G..T.....AC.T.....AT.TA.....C.ATTA..T.....CA...CC.G.C.A......TCAG...G....A.T.....G.G........A....-------------------------------------------------------------------------
MT943046_Rhps-DAB1-09_04        
---------------------------AC.A.....A..C.....T..CA.....T...T..C........CA..G.TAAC...ATC..C.......A....T.CA...........G..A........G..........G........AC.T.....AT.TA.....C.ATTA..T.....CA...CC.G.C.A......TCAG...G....A.T.....G.G........A....-------------------------------------------------------------------------
MT943047_Rhps-DAB1-09_05        
---------------------------AC.A.....A..C.....T..CA.....T...T..C........CA..G.TAAC...ATC..C.G.....A....T.CA..............A........G..........G........AC.T.....AT.TA.....C.ATTA..TT....CA...CC.G.C.A......TCAG...G....A.T.....G.G........A....-------------------------------------------------------------------------
;
end;
